# Supplementary material for: Profiling of CD63 and EpCAM Membrane Proteins of Extracellular Vesicles on Tannic Acid-Coated Magnetic Beads Using Conventional Flow Cytometry
Source: Int J Mol Sci. 2025 Nov 23;26(23):11324. doi: 10.3390/ijms262311324 (PMC12692446; doi:10.3390/ijms262311324)
Supplement: Supplementary file 1 [file ijms-26-11324-s001.zip]

Archive with 1 entries (1 files):
- ijms-3937168-supplementary.pdf
